# Supplementary material for: Predicting Long-Term Care Service Demands for Cancer Patients: A Machine Learning Approach
Source: Cancers (Basel). 2023 Sep 16;15(18):4598. doi: 10.3390/cancers15184598 (PMC10526410; doi:10.3390/cancers15184598)
Supplement: Supplementary file 1 [file cancers-15-04598-s001.zip]

Archive with 1 entries (1 files):
- cancers-2561795-supplementary.pdf
